# Supplementary material for: A preliminary examination of bacterial, archaeal, and fungal communities inhabiting different rhizocompartments of tomato plants under real-world environments
Source: Sci Rep. 2019 Jun 26;9:9300. doi: 10.1038/s41598-019-45660-8 (PMC6594962; doi:10.1038/s41598-019-45660-8)
Supplement: Supplementary file 2 — Supplementary data S1. Core OTUs [file 41598_2019_45660_MOESM2_ESM.xlsx]

## Sheet: Supplementary data S1
	Supplementary data S1. The list of core OTUs common in bulk soil, rhizsophere, and endosphere.
		OTU ID	Kingdom	Phylum	Class	Order	Family	Genus	Relative abundance (%)
									Bulk soil	Rhizosphere	Endosphere
	Rhizosphere ∩ Endosphere ∩ Bulk soil (12 OTUs)
		B_OTU2	Bacteria	Proteobacteria	Alphaproteobacteria	Sphingomonadales	Sphingomonadaceae	Sphingobium	0.16	10.68	2.43
		B_OTU35	Bacteria	Proteobacteria	Gammaproteobacteria	Xanthomonadales	Xanthomonadaceae	Luteimonas	0.662805	2.27671	1.14
		B_OTU7	Bacteria	Actinobacteria	Actinobacteria	Actinomycetales	Microbacteriaceae	Microbacterium	0.245821	2.42019	0.765589
		B_OTU30	Bacteria	Proteobacteria	Gammaproteobacteria	Xanthomonadales	Xanthomonadaceae	Dokdonella	0.65232	1.36505	0.513403
		B_OTU23	Bacteria	Actinobacteria	Actinobacteria	Actinomycetales	Streptomycetaceae	Streptomyces	0.346135	0.723749	2.85775
		B_OTU16	Bacteria	Actinobacteria	Actinobacteria	Actinomycetales	Microbacteriaceae	Leifsonia	0.188351	1.11398	0.417362
		B_OTU12	Bacteria	Proteobacteria	Alphaproteobacteria	Sphingomonadales	Sphingomonadaceae	Sphingopyxis	0.0814141	1.01855	0.557965
		B_OTU61	Bacteria	Proteobacteria	Alphaproteobacteria	Rhizobiales	Rhizobiaceae	Ensifer	0.0972669	0.616797	0.374298
		B_OTU37	Bacteria	Proteobacteria	Alphaproteobacteria	Rhizobiales	Bradyrhizobiaceae	Bradyrhizobium	0.109378	0.209212	0.566049
		B_OTU199	Bacteria	Proteobacteria	Gammaproteobacteria	Pseudomonadales	Pseudomonadaceae	Pseudomonas	0.116576	0.1128	1.27495
		B_OTU64	Bacteria	Actinobacteria	Actinobacteria	Actinomycetales	Nocardiaceae	Rhodococcus	0.0864139	0.0734034	1.22031
		A_OTU1	Archaea	Thaumarchaeota	Nitrososphaerales	Nitrososphaerales	Nitrososphaeraceae	Nitrososphaera	18.2742	50.0103	34.996
	Rhizosphere ∩ Endosphere (8 OTUs)
		B_OTU3	Bacteria	Proteobacteria	Gammaproteobacteria	Pseudomonadales	Pseudomonadaceae	Pseudomonas	0.428617	1.19336	10.3682
		B_OTU6	Bacteria	Proteobacteria	Betaproteobacteria	Burkholderiales	Comamonadaceae	Variovorax	0.132377	1.372	10.0798
		B_OTU18	Bacteria	Proteobacteria	Gammaproteobacteria	Enterobacteriales	Enterobacteriaceae	Enterobacter	0.0345619	0.215023	6.37869
		B_OTU17	Bacteria	Proteobacteria	Alphaproteobacteria	Rhizobiales	Rhizobiaceae	Rhizobium	0.00454605	0.520174	1.67276
		B_OTU34	Bacteria	Proteobacteria	Betaproteobacteria	Rhodocyclales	Rhodocyclaceae	Shinella	0.0164971	0.570716	0.813067
		B_OTU26	Bacteria	Proteobacteria	Betaproteobacteria	Burkholderiales	Comamonadaceae	Acidovorax	0.0144394	0.164961	2.84511
		B_OTU72	Bacteria	Actinobacteria	Actinobacteria	Actinomycetales	Propionibacteriaceae	Propionibacterium	0.0408359	0.00966934	0.743748
		B_OTU183	Bacteria	Proteobacteria	Alphaproteobacteria	Rhizobiales	Rhizobiaceae	Rhizobium	0.045652	0.424821	0.297905
	Rhizosphere ∩ Bulk soil (144 OTUs)
		A_OTU7	Archaea	Thaumarchaeota	Nitrososphaerales	Nitrososphaerales	Nitrososphaeraceae	Nitrososphaera	10.9959	9.43693	6.54579
		A_OTU4	Archaea	Thaumarchaeota	Nitrosopumilales	Nitrosopumilales	Nitrosopumilaceae	Nitrosopumilus	15.5145	1.25006	3.93282
		A_OTU6087	Archaea	Thaumarchaeota	Nitrososphaerales	Nitrososphaerales	Nitrososphaeraceae	Nitrososphaera	0.59384	0.625497	0.117599
		F_OTU12	Fungi	Ascomycota	Dothideomycetes	Capnodiales	Davidiellaceae	Cladosporium	1.31215	2.14539	0.66
		F_OTU19	Fungi	Ascomycota	Sordariomycetes	Hypocreales	Nectriaceae	Fusarium	1.77067	0.611413	4.71
		B_OTU50	Bacteria	Proteobacteria	Alphaproteobacteria	Sphingomonadales	Sphingomonadaceae	Sphingomonas	1.51355	3.26166	0.103431
		B_OTU5	Bacteria	Firmicutes	Bacilli	Bacillales	Bacillaceae_1	Bacillus	1.23797	3.14163	0.955163
		B_OTU228	Bacteria	Firmicutes	Bacilli	Bacillales	Bacillaceae_1	Bacillus	1.28007	2.54355	0.45327
		B_OTU4	Bacteria	Actinobacteria	Actinobacteria	Actinomycetales	Micrococcaceae	Arthrobacter	0.408861	3.18322	0.162743
		B_OTU15	Bacteria	Proteobacteria	Betaproteobacteria	unclassified	unclassified	unclassified	0.406472	1.0076	0.0286797
		B_OTU38	Bacteria	unclassified	unclassified	unclassified	unclassified	unclassified	0.867502	0.433043	0.0190221
		B_OTU106	Bacteria	Proteobacteria	Alphaproteobacteria	Rhizobiales	Phyllobacteriaceae	unclassified	0.306476	1.28039	0.120942
		B_OTU48	Bacteria	Proteobacteria	Betaproteobacteria	Burkholderiales	unclassified	unclassified	1.63806	0.11144	0.0186214
		B_OTU13	Bacteria	Proteobacteria	Betaproteobacteria	Burkholderiales	unclassified	unclassified	1.38034	0.126173	0.0198166
		B_OTU77	Bacteria	Proteobacteria	Alphaproteobacteria	Rhizobiales	Bradyrhizobiaceae	Afipia	0.118579	1.12087	0.285865
		B_OTU43	Bacteria	Proteobacteria	Gammaproteobacteria	unclassified	unclassified	unclassified	1.13318	0.14097	0.0183404
		B_OTU31	Bacteria	Proteobacteria	Betaproteobacteria	Burkholderiales	Alcaligenaceae	Achromobacter	0.188873	0.369833	2.5532
		B_OTU51	Bacteria	Proteobacteria	Gammaproteobacteria	Xanthomonadales	Sinobacteraceae	unclassified	0.724706	0.382195	0.0321163
		B_OTU9	Bacteria	Actinobacteria	Actinobacteria	Actinomycetales	Micrococcaceae	Arthrobacter	0.259903	0.929373	0.0279819
		B_OTU52	Bacteria	Proteobacteria	Alphaproteobacteria	Rhizobiales	Hyphomicrobiaceae	Devosia	0.163936	0.847562	0.136086
		B_OTU25	Bacteria	Actinobacteria	Actinobacteria	unclassified	unclassified	unclassified	0.702898	0.254113	0.0573639
		B_OTU119	Bacteria	Actinobacteria	Actinobacteria	Actinomycetales	Mycobacteriaceae	Mycobacterium	0.785532	0.264217	0.0375317
		B_OTU24	Bacteria	Actinobacteria	Actinobacteria	Actinomycetales	Micromonosporaceae	Actinoplanes	0.074257	0.785653	0.26924
		B_OTU55	Bacteria	Proteobacteria	Alphaproteobacteria	Rhizobiales	Xanthobacteraceae	Pseudolabrys	0.438151	0.512522	0.00991775
		B_OTU22	Bacteria	Proteobacteria	Alphaproteobacteria	Sphingomonadales	Sphingomonadaceae	Sphingomonas	0.195721	0.656498	0.0234072
		B_OTU79	Bacteria	Bacteroidetes	Bacteroidetes_incertae_sedis	Ohtaekwangia	unclassified	unclassified	0.955016	0.0941267	0.00573911
		B_OTU75	Bacteria	Proteobacteria	Alphaproteobacteria	Rhodospirillales	Rhodospirillaceae	Dongia	0.504641	0.248397	0.0601429
		B_OTU73	Bacteria	Proteobacteria	Betaproteobacteria	Nitrosomonadales	Nitrosomonadaceae	Nitrosospira	0.268397	0.487783	0.00664651
		B_OTU42	Bacteria	Proteobacteria	Betaproteobacteria	Methylophilales	Methylophilaceae	unclassified	0.192087	0.395461	0.476358
		B_OTU99	Bacteria	Actinobacteria	Actinobacteria	Actinomycetales	Nocardioidaceae	Aeromicrobium	0.441669	0.290014	0.0545655
		B_OTU102	Bacteria	Proteobacteria	Alphaproteobacteria	Rhizobiales	unclassified	unclassified	0.0649176	0.606081	0.131113
		B_OTU76	Bacteria	Firmicutes	Bacilli	Bacillales	Bacillaceae_1	Bacillus	0.26482	0.299635	0.258049
		B_OTU82	Bacteria	Proteobacteria	Gammaproteobacteria	Xanthomonadales	Sinobacteraceae	Steroidobacter	0.245116	0.23592	0.223468
		B_OTU65	Bacteria	Proteobacteria	Alphaproteobacteria	Rhizobiales	unclassified	unclassified	0.47476	0.194776	0.0143871
		B_OTU84	Bacteria	Proteobacteria	Alphaproteobacteria	Alphaproteobacteria_incertae_sedis	Rhizomicrobium	unclassified	0.237117	0.262474	0.0353753
		B_OTU59	Bacteria	Nitrospirae	Nitrospira	Nitrospirales	Nitrospiraceae	Nitrospira	0.404112	0.173188	0.0112166
		B_OTU86	Bacteria	Proteobacteria	Alphaproteobacteria	Rhizobiales	Hyphomicrobiaceae	Devosia	0.0523445	0.565126	0.0716096
		B_OTU151	Bacteria	Actinobacteria	Actinobacteria	Actinomycetales	Microbacteriaceae	Microbacterium	0.0596896	0.509353	0.197698
		B_OTU132	Bacteria	Proteobacteria	Alphaproteobacteria	Sphingomonadales	Sphingomonadaceae	Novosphingobium	0.0206775	0.430153	0.448057
		B_OTU314	Bacteria	Actinobacteria	Actinobacteria	Solirubrobacterales	unclassified	unclassified	0.371124	0.202636	0.0347872
		B_OTU98	Bacteria	Actinobacteria	Actinobacteria	Actinomycetales	Intrasporangiaceae	Knoellia	0.466296	0.180953	0.035285
		B_OTU114	Bacteria	Proteobacteria	Alphaproteobacteria	Sphingomonadales	Erythrobacteraceae	Altererythrobacter	0.0845247	0.381477	0.121815
		B_OTU391	Bacteria	Proteobacteria	Betaproteobacteria	unclassified	unclassified	unclassified	0.57222	0.0332115	0.00360669
		B_OTU182	Bacteria	Proteobacteria	Alphaproteobacteria	Sphingomonadales	Sphingomonadaceae	Sphingomonas	0.112762	0.367975	0.00268896
		B_OTU68	Bacteria	Proteobacteria	Gammaproteobacteria	Xanthomonadales	Xanthomonadaceae	Lysobacter	0.157177	0.139004	0.220362
		B_OTU166	Bacteria	Proteobacteria	Betaproteobacteria	unclassified	unclassified	unclassified	0.284608	0.14833	0.0219533
		B_OTU191	Bacteria	Actinobacteria	Actinobacteria	Actinomycetales	Thermomonosporaceae	Actinomadura	0.509841	0.0853264	0.00185195
		B_OTU118	Bacteria	Proteobacteria	Deltaproteobacteria	Myxococcales	unclassified	unclassified	0.168397	0.16362	0.00251786
		B_OTU289	Bacteria	Actinobacteria	Actinobacteria	Gaiellales	Gaiellaceae	Gaiella	0.29174	0.130071	0.0312794
		B_OTU155	Bacteria	Actinobacteria	Actinobacteria	Actinomycetales	Nocardioidaceae	Marmoricola	0.343512	0.10986	0.00522304
		B_OTU431	Bacteria	Proteobacteria	Alphaproteobacteria	Rhizobiales	Xanthobacteraceae	Pseudolabrys	0.320222	0.13857	0.00722879
		B_OTU89	Bacteria	Proteobacteria	Alphaproteobacteria	Rhizobiales	Hyphomicrobiaceae	Hyphomicrobium	0.180084	0.235769	0.0165192
		B_OTU819	Bacteria	Nitrospirae	Nitrospira	Nitrospirales	Nitrospiraceae	Nitrospira	0.333125	0.0974146	0.00665863
		B_OTU195	Bacteria	Proteobacteria	Alphaproteobacteria	Rhizobiales	Hyphomicrobiaceae	Devosia	0.0681665	0.348237	0.0165623
		B_OTU129	Bacteria	Actinobacteria	Actinobacteria	Actinomycetales	Streptomycetaceae	Streptomyces	0.182653	0.223512	0.0261053
		B_OTU327	Bacteria	unclassified	unclassified	unclassified	unclassified	unclassified	0.455844	0.060265	0.00678869
		B_OTU115	Bacteria	Proteobacteria	Gammaproteobacteria	Xanthomonadales	Xanthomonadaceae	unclassified	0.133004	0.208714	0.0161158
		B_OTU148	Bacteria	Proteobacteria	Betaproteobacteria	unclassified	unclassified	unclassified	0.235819	0.090479	0.00824313
		B_OTU139	Bacteria	Proteobacteria	Alphaproteobacteria	Rhizobiales	Hyphomicrobiaceae	Hyphomicrobium	0.130685	0.25697	0.0127939
		B_OTU2046	Bacteria	Firmicutes	Bacilli	Bacillales	Bacillaceae_1	Bacillus	0.127087	0.247844	0.0355684
		B_OTU184	Bacteria	Proteobacteria	Alphaproteobacteria	Rhizobiales	unclassified	unclassified	0.142518	0.204256	0.0271474
		B_OTU272	Bacteria	Actinobacteria	Actinobacteria	Actinomycetales	Streptomycetaceae	Streptomyces	0.122951	0.171543	0.0811715
		B_OTU60	Bacteria	Proteobacteria	Alphaproteobacteria	Rhizobiales	Brucellaceae	Ochrobactrum	0.0170583	0.259677	0.264458
		B_OTU125	Bacteria	unclassified	unclassified	unclassified	unclassified	unclassified	0.0988078	0.13809	0.00319608
		B_OTU615	Bacteria	Actinobacteria	Actinobacteria	Actinomycetales	Microbacteriaceae	Leifsonia	0.0467602	0.247372	0.0385083
		B_OTU872	Bacteria	Proteobacteria	Betaproteobacteria	unclassified	unclassified	unclassified	0.28025	0.0351731	0.00602995
		B_OTU409	Bacteria	Bacteroidetes	Sphingobacteriia	Sphingobacteriales	Chitinophagaceae	Terrimonas	0.110932	0.151491	0.00618787
		B_OTU80	Bacteria	Actinobacteria	Actinobacteria	unclassified	unclassified	unclassified	0.168122	0.0790877	0.0133568
		B_OTU364	Bacteria	Candidatus_Saccharibacteria	unclassified	unclassified	unclassified	unclassified	0.319336	0.0450756	0.00524436
		B_OTU150	Bacteria	Planctomycetes	unclassified	unclassified	unclassified	unclassified	0.283093	0.0353136	0
		B_OTU469	Bacteria	unclassified	unclassified	unclassified	unclassified	unclassified	0.277198	0.0317993	0.00140326
		B_OTU286	Bacteria	Proteobacteria	Deltaproteobacteria	Myxococcales	Haliangiaceae	Haliangium	0.249226	0.0322367	0.00989786
		B_OTU121	Bacteria	Proteobacteria	Alphaproteobacteria	Rhizobiales	unclassified	unclassified	0.179624	0.0757473	0.010499
		B_OTU2358	Bacteria	Firmicutes	Bacilli	Bacillales	Bacillaceae_1	Bacillus	0.0805147	0.163198	0.022437
		B_OTU255	Bacteria	Actinobacteria	Actinobacteria	Actinomycetales	Mycobacteriaceae	Mycobacterium	0.188141	0.0629694	0.0140561
		B_OTU111	Bacteria	Actinobacteria	Actinobacteria	Actinomycetales	Streptomycetaceae	Streptomyces	0.0647955	0.185332	0.0272039
		B_OTU239	Bacteria	Actinobacteria	Actinobacteria	Actinomycetales	Nocardioidaceae	Nocardioides	0.102073	0.117436	0.0211285
		B_OTU347	Bacteria	Proteobacteria	Alphaproteobacteria	Rhizobiales	unclassified	unclassified	0.099103	0.121208	0.0126445
		B_OTU215	Bacteria	Actinobacteria	Actinobacteria	Acidimicrobiales	unclassified	unclassified	0.127273	0.0854243	0.0139403
		B_OTU237	Bacteria	Verrucomicrobia	Subdivision3	unclassified	unclassified	unclassified	0.226929	0.0284979	0.00588398
		B_OTU254	Bacteria	Proteobacteria	Betaproteobacteria	unclassified	unclassified	unclassified	0.0697213	0.108759	0.00156394
		B_OTU1006	Bacteria	Proteobacteria	Alphaproteobacteria	Sphingomonadales	Erythrobacteraceae	Altererythrobacter	0.0360273	0.135466	0.0639588
		B_OTU739	Bacteria	Proteobacteria	Alphaproteobacteria	Rhodospirillales	Rhodospirillaceae	Dongia	0.0930255	0.0652541	0.0881029
		B_OTU273	Bacteria	Actinobacteria	Actinobacteria	Acidimicrobiales	Iamiaceae	Iamia	0.109526	0.0935934	0.0200142
		B_OTU214	Bacteria	Actinobacteria	Actinobacteria	Actinomycetales	Micromonosporaceae	unclassified	0.121038	0.0635716	0.00473099
		B_OTU218	Bacteria	Proteobacteria	Alphaproteobacteria	Rhizobiales	unclassified	unclassified	0.0700388	0.132052	0.0166508
		B_OTU110	Bacteria	Proteobacteria	Deltaproteobacteria	Myxococcales	Nannocystaceae	Nannocystis	0.0501589	0.168875	0.00846619
		B_OTU511	Bacteria	Proteobacteria	Alphaproteobacteria	Rhizobiales	Rhizobiales_incertae_sedis	Bauldia	0.0544005	0.135301	0.00836568
		B_OTU413	Bacteria	unclassified	unclassified	unclassified	unclassified	unclassified	0.176903	0.0268895	0.000282436
		B_OTU863	Bacteria	Proteobacteria	Alphaproteobacteria	Rhizobiales	Phyllobacteriaceae	Mesorhizobium	0.083736	0.10658	0.00667097
		B_OTU1064	Bacteria	Proteobacteria	Betaproteobacteria	Burkholderiales	Oxalobacteraceae	unclassified	0.0539972	0.129679	0.0295799
		B_OTU3206	Bacteria	Actinobacteria	Actinobacteria	Actinomycetales	Nocardioidaceae	Marmoricola	0.112873	0.0684222	0.00888242
		B_OTU562	Bacteria	Proteobacteria	Alphaproteobacteria	Rhizobiales	Phyllobacteriaceae	Chelativorans	0.0278428	0.156325	0.0319696
		B_OTU870	Bacteria	Firmicutes	Bacilli	Bacillales	Bacillaceae_1	unclassified	0.0669389	0.0967019	0.0214679
		B_OTU425	Bacteria	Proteobacteria	Alphaproteobacteria	Rhizobiales	Xanthobacteraceae	Pseudolabrys	0.108249	0.060741	0.00508136
		B_OTU153	Bacteria	Proteobacteria	Alphaproteobacteria	Caulobacterales	Caulobacteraceae	Phenylobacterium	0.0232564	0.076386	0.229336
		B_OTU3193	Bacteria	Firmicutes	Bacilli	Bacillales	Bacillaceae_1	Bacillus	0.0824614	0.0813943	0.0218144
		B_OTU137	Bacteria	Actinobacteria	Actinobacteria	Actinomycetales	Micromonosporaceae	unclassified	0.0713559	0.0854336	0.0122043
		B_OTU193	Bacteria	Bacteroidetes	Sphingobacteriia	Sphingobacteriales	Chitinophagaceae	Terrimonas	0.0317662	0.124429	0.0051066
		B_OTU173	Bacteria	Proteobacteria	Alphaproteobacteria	Sphingomonadales	unclassified	unclassified	0.0548999	0.0600672	0.00483259
		B_OTU350	Bacteria	Proteobacteria	Gammaproteobacteria	Xanthomonadales	Sinobacteraceae	unclassified	0.0645255	0.0680172	0.10657
		B_OTU172	Bacteria	Actinobacteria	Actinobacteria	unclassified	unclassified	unclassified	0.0776548	0.0626656	0.00411548
		B_OTU772	Bacteria	Proteobacteria	Alphaproteobacteria	Sphingomonadales	Sphingomonadaceae	unclassified	0.0797308	0.07363	0.00621076
		B_OTU516	Bacteria	Proteobacteria	Alphaproteobacteria	Rhizobiales	Hyphomicrobiaceae	Pedomicrobium	0.0888666	0.0612318	0.00580755
		B_OTU625	Bacteria	Proteobacteria	Deltaproteobacteria	Myxococcales	Polyangiaceae	Sorangium	0.0497392	0.0965778	0.00233642
		B_OTU477	Bacteria	Actinobacteria	Actinobacteria	Actinomycetales	Nocardiaceae	Rhodococcus	0.0896227	0.0530654	0
		B_OTU472	Bacteria	Firmicutes	Bacilli	Bacillales	Paenibacillaceae_1	Paenibacillus	0.0608555	0.0741936	0.0493133
		B_OTU733	Bacteria	Firmicutes	Bacilli	Bacillales	Planococcaceae	unclassified	0.0850772	0.0810909	0.0120432
		B_OTU443	Bacteria	Firmicutes	Bacilli	Bacillales	Paenibacillaceae_1	Paenibacillus	0.0320049	0.103184	0.0774184
		B_OTU233	Bacteria	Verrucomicrobia	Subdivision3	unclassified	unclassified	unclassified	0.137722	0.0326078	0.000410443
		B_OTU440	Bacteria	Actinobacteria	Actinobacteria	Solirubrobacterales	Solirubrobacteraceae	Solirubrobacter	0.0841286	0.0617694	0.0058796
		B_OTU874	Bacteria	Firmicutes	Bacilli	Bacillales	Bacillaceae_2	unclassified	0.07561	0.0777631	0.043424
		B_OTU548	Bacteria	Actinobacteria	Actinobacteria	Solirubrobacterales	unclassified	unclassified	0.106612	0.0317395	0.00223795
		B_OTU365	Bacteria	Actinobacteria	Actinobacteria	Actinomycetales	Nocardiaceae	Nocardia	0.151431	0.0265076	0.00159964
		B_OTU507	Bacteria	Actinobacteria	Actinobacteria	Actinomycetales	Streptomycetaceae	Streptomyces	0.0586928	0.0610993	0.0027849
		B_OTU465	Bacteria	Actinobacteria	Actinobacteria	Actinomycetales	Nocardioidaceae	Nocardioides	0.10496	0.0450031	0.0354363
		B_OTU371	Bacteria	Proteobacteria	Betaproteobacteria	Burkholderiales	Burkholderiales_incertae_sedis	Rubrivivax	0.0483629	0.0655292	0.0711668
		B_OTU779	Bacteria	Proteobacteria	Deltaproteobacteria	Myxococcales	unclassified	unclassified	0.111159	0.0125119	0.00410425
		B_OTU209	Bacteria	Actinobacteria	Actinobacteria	Solirubrobacterales	Solirubrobacteraceae	Solirubrobacter	0.101719	0.0228034	0.00332154
		B_OTU442	Bacteria	Proteobacteria	Alphaproteobacteria	Rhizobiales	unclassified	unclassified	0.0839929	0.0374574	0.00259439
		B_OTU460	Bacteria	Actinobacteria	Actinobacteria	Actinomycetales	Geodermatophilaceae	Geodermatophilus	0.0610174	0.0508983	0.0019993
		B_OTU525	Bacteria	Proteobacteria	Deltaproteobacteria	Myxococcales	Polyangiaceae	unclassified	0.0725401	0.0319202	0.00849456
		B_OTU1555	Bacteria	Proteobacteria	Alphaproteobacteria	Sphingomonadales	Sphingomonadaceae	Novosphingobium	0.0224461	0.0712893	0.0274857
		B_OTU2310	Bacteria	Proteobacteria	Alphaproteobacteria	Rhizobiales	unclassified	unclassified	0.0424142	0.0602399	0.000987537
		B_OTU2254	Bacteria	Actinobacteria	Actinobacteria	Actinomycetales	Nocardioidaceae	Aeromicrobium	0.0342985	0.0566871	0.0142046
		B_OTU550	Bacteria	Actinobacteria	Actinobacteria	Acidimicrobiales	unclassified	unclassified	0.0503658	0.0382812	0.00903136
		B_OTU380	Bacteria	Firmicutes	Bacilli	Bacillales	Planococcaceae	Rummeliibacillus	0.0449663	0.0388103	0.00100909
		B_OTU2447	Bacteria	Actinobacteria	Actinobacteria	Actinomycetales	Nocardioidaceae	Marmoricola	0.0540169	0.0356075	0.000721927
		B_OTU846	Bacteria	Actinobacteria	Actinobacteria	Actinomycetales	Pseudonocardiaceae	Pseudonocardia	0.0443188	0.025713	0.0102554
		B_OTU3500	Bacteria	Proteobacteria	Alphaproteobacteria	Rhodospirillales	Rhodospirillaceae	Dongia	0.0230584	0.0288438	0.0351818
		B_OTU690	Bacteria	Proteobacteria	unclassified	unclassified	unclassified	unclassified	0.0508204	0.017965	0
		B_OTU417	Bacteria	Proteobacteria	Alphaproteobacteria	Rhodospirillales	Rhodospirillaceae	unclassified	0.0346447	0.0303171	0.00236304
		B_OTU3507	Bacteria	Actinobacteria	Actinobacteria	Solirubrobacterales	Solirubrobacteraceae	Solirubrobacter	0.048306	0.0218056	0.00806008
		B_OTU1526	Bacteria	Proteobacteria	Alphaproteobacteria	Rhizobiales	Phyllobacteriaceae	unclassified	0.0191681	0.0435576	0.00638679
		B_OTU989	Bacteria	Verrucomicrobia	Subdivision3	unclassified	unclassified	unclassified	0.064269	0.00942554	0.000492244
		B_OTU1773	Bacteria	Proteobacteria	Alphaproteobacteria	Rhizobiales	Rhizobiales_incertae_sedis	Bauldia	0.0263889	0.0327759	0.000713011
		B_OTU354	Bacteria	Actinobacteria	Actinobacteria	Actinomycetales	Nocardioidaceae	Marmoricola	0.0467977	0.014148	0.000859089
		B_OTU2296	Bacteria	Actinobacteria	Actinobacteria	Actinomycetales	Nocardioidaceae	Marmoricola	0.0317899	0.0260838	0.00145377
		B_OTU730	Bacteria	Verrucomicrobia	Subdivision3	unclassified	unclassified	unclassified	0.0299955	0.0189459	0
		B_OTU691	Bacteria	Actinobacteria	Actinobacteria	unclassified	unclassified	unclassified	0.0241222	0.0258146	0.00316709
		B_OTU1515	Bacteria	unclassified	unclassified	unclassified	unclassified	unclassified	0.0446898	0.0116849	0.000443475
		B_OTU586	Bacteria	Actinobacteria	Actinobacteria	unclassified	unclassified	unclassified	0.0232449	0.0186729	0.00245191
		B_OTU1017	Bacteria	Actinobacteria	Actinobacteria	Acidimicrobiales	unclassified	unclassified	0.0175464	0.0228259	0.000773181
		B_OTU2302	Bacteria	Proteobacteria	Alphaproteobacteria	Rhizobiales	Hyphomicrobiaceae	Hyphomicrobium	0.00899197	0.0263057	0.00311213
	Rhizosphere (193 OTUs)
		B_OTU29	Bacteria	Bacteroidetes	Flavobacteriia	Flavobacteriales	Flavobacteriaceae	Chryseobacterium	0.0438151	0.960251	0.107571
		B_OTU21	Bacteria	Bacteroidetes	Flavobacteriia	Flavobacteriales	Flavobacteriaceae	Chryseobacterium	0.0155439	1.07355	0.0793849
		B_OTU32	Bacteria	Actinobacteria	Actinobacteria	Actinomycetales	Microbacteriaceae	Agromyces	0.488028	0.323647	0.0594356
		B_OTU57	Bacteria	Bacteroidetes	Flavobacteriia	Flavobacteriales	Flavobacteriaceae	Flavobacterium	0.322033	0.627461	0.48553
		B_OTU113	Bacteria	Proteobacteria	Gammaproteobacteria	Xanthomonadales	Sinobacteraceae	Steroidobacter	0.554005	0.310733	0.125384
		B_OTU1009	Bacteria	Bacteroidetes	Flavobacteriia	Flavobacteriales	Flavobacteriaceae	Flavobacterium	0.437807	0.332767	0.260294
		B_OTU44	Bacteria	Proteobacteria	Betaproteobacteria	Burkholderiales	unclassified	unclassified	0.0646322	0.484523	0.177436
		B_OTU126	Bacteria	Proteobacteria	Gammaproteobacteria	Xanthomonadales	unclassified	unclassified	0.253251	0.181117	0.00704874
		B_OTU180	Bacteria	unclassified	unclassified	unclassified	unclassified	unclassified	0.361167	0.115634	0.0130744
		B_OTU49	Bacteria	Bacteroidetes	Flavobacteriia	Flavobacteriales	Flavobacteriaceae	Flavobacterium	0.0663863	0.350339	0.258141
		B_OTU71	Bacteria	Proteobacteria	Alphaproteobacteria	Rhizobiales	unclassified	unclassified	0.0478091	0.381625	0.0818582
		B_OTU271	Bacteria	Proteobacteria	Betaproteobacteria	Burkholderiales	Oxalobacteraceae	unclassified	0.0407938	0.252884	0.549353
		B_OTU245	Bacteria	Proteobacteria	Alphaproteobacteria	Caulobacterales	Hyphomonadaceae	unclassified	0.307236	0.0755266	0.00358811
		B_OTU95	Bacteria	Proteobacteria	Alphaproteobacteria	Rhizobiales	Bradyrhizobiaceae	Bosea	0.00994305	0.333812	0.25314
		B_OTU164	Bacteria	Proteobacteria	Alphaproteobacteria	Caulobacterales	Hyphomonadaceae	unclassified	0.212669	0.150066	0.00584216
		B_OTU375	Bacteria	Proteobacteria	Betaproteobacteria	Burkholderiales	Comamonadaceae	unclassified	0.24106	0.106789	0.0196077
		B_OTU46	Bacteria	Actinobacteria	Actinobacteria	Actinomycetales	Nocardioidaceae	Nocardioides	0.0643016	0.0728395	0.494048
		B_OTU189	Bacteria	Proteobacteria	Deltaproteobacteria	Myxococcales	Cystobacteraceae	Cystobacter	0.204547	0.128224	0.00196133
		B_OTU81	Bacteria	Proteobacteria	Alphaproteobacteria	Caulobacterales	Caulobacteraceae	Asticcacaulis	0.0201474	0.288644	0.0372317
		B_OTU1168	Bacteria	Actinobacteria	Actinobacteria	Actinomycetales	Micrococcaceae	Arthrobacter	0.049778	0.266394	0.0103076
		B_OTU149	Bacteria	Gemmatimonadetes	Gemmatimonadetes	Gemmatimonadales	Gemmatimonadaceae	Gemmatimonas	0.0933107	0.150362	0.00689154
		B_OTU1170	Bacteria	Proteobacteria	Alphaproteobacteria	Rhizobiales	Phyllobacteriaceae	Mesorhizobium	0.0281223	0.242332	0.0205038
		B_OTU486	Bacteria	Proteobacteria	Betaproteobacteria	Burkholderiales	Burkholderiales_incertae_sedis	Aquabacterium	0.0258051	0.224707	0.105769
		B_OTU117	Bacteria	Acidobacteria	Acidobacteria_Gp5	Gp5	unclassified	unclassified	0.2145	0.0264169	0.00221737
		B_OTU93	Bacteria	Gemmatimonadetes	Gemmatimonadetes	Gemmatimonadales	Gemmatimonadaceae	Gemmatimonas	0.0583537	0.0673409	0.00900182
		B_OTU2007	Bacteria	Proteobacteria	Gammaproteobacteria	Xanthomonadales	Xanthomonadaceae	Pseudoxanthomonas	0.0343113	0.176382	0.0721145
		B_OTU187	Bacteria	Actinobacteria	Actinobacteria	Actinomycetales	Microbacteriaceae	unclassified	0.0858895	0.169471	0.00536792
		B_OTU124	Bacteria	Gemmatimonadetes	Gemmatimonadetes	Gemmatimonadales	Gemmatimonadaceae	Gemmatimonas	0.088988	0.0905318	0.00120793
		B_OTU1056	Bacteria	Proteobacteria	Gammaproteobacteria	Xanthomonadales	Xanthomonadaceae	Arenimonas	0.108325	0.0981551	0.0317101
		B_OTU326	Bacteria	Bacteroidetes	Bacteroidetes_incertae_sedis	Ohtaekwangia	unclassified	unclassified	0.0731729	0.138998	0.0050645
		B_OTU668	Bacteria	Bacteroidetes	Flavobacteriia	Flavobacteriales	Flavobacteriaceae	Flavobacterium	0.104539	0.116522	0.0595598
		B_OTU311	Bacteria	Gemmatimonadetes	Gemmatimonadetes	Gemmatimonadales	Gemmatimonadaceae	Gemmatimonas	0.212866	0.0167668	0.00682054
		B_OTU66	Bacteria	Proteobacteria	Gammaproteobacteria	unclassified	unclassified	unclassified	0.0334167	0.120836	0.258551
		B_OTU101	Bacteria	Actinobacteria	Actinobacteria	Actinomycetales	Nocardioidaceae	Nocardioides	0.105665	0.114826	0.015667
		B_OTU291	Bacteria	Proteobacteria	Alphaproteobacteria	Rhizobiales	Rhizobiaceae	Rhizobium	0.0154508	0.124447	0.347019
		B_OTU157	Bacteria	Firmicutes	Bacilli	Bacillales	Bacillaceae_1	Bacillus	0.0732731	0.153032	0.0252941
		B_OTU467	Bacteria	Proteobacteria	Betaproteobacteria	Rhodocyclales	Rhodocyclaceae	unclassified	0.0526721	0.120539	0.00135398
		B_OTU1721	Bacteria	Bacteroidetes	Flavobacteriia	Flavobacteriales	Flavobacteriaceae	Flavobacterium	0.0372434	0.147668	0.0863276
		B_OTU133	Bacteria	Proteobacteria	Betaproteobacteria	Rhodocyclales	Rhodocyclaceae	Georgfuchsia	0.0252592	0.0478595	0.663241
		B_OTU165	Bacteria	Actinobacteria	Actinobacteria	Actinomycetales	Cellulomonadaceae	Cellulomonas	0.0349036	0.140516	0.00893426
		B_OTU156	Bacteria	Proteobacteria	Alphaproteobacteria	Rhizobiales	Hyphomicrobiaceae	Devosia	0.0110031	0.169147	0.0403989
		B_OTU847	Bacteria	Proteobacteria	Alphaproteobacteria	Caulobacterales	Caulobacteraceae	Brevundimonas	0.00962888	0.151692	0.112782
		B_OTU765	Bacteria	Proteobacteria	Betaproteobacteria	Burkholderiales	Burkholderiaceae	unclassified	0.0502062	0.107802	0.114527
		B_OTU494	Bacteria	Proteobacteria	Alphaproteobacteria	unclassified	unclassified	unclassified	0.0334497	0.140555	0.0366634
		B_OTU1402	Bacteria	Proteobacteria	Gammaproteobacteria	Xanthomonadales	Xanthomonadaceae	Arenimonas	0.0621382	0.0860158	0.0036502
		B_OTU146	Bacteria	Actinobacteria	Actinobacteria	Acidimicrobiales	Acidimicrobiaceae	Ilumatobacter	0.0838176	0.0828467	0.0083141
		B_OTU1028	Bacteria	Proteobacteria	Gammaproteobacteria	Xanthomonadales	Xanthomonadaceae	Arenimonas	0.0211278	0.115884	0.13391
		B_OTU394	Bacteria	Proteobacteria	Alphaproteobacteria	Sphingomonadales	Sphingomonadaceae	unclassified	0.0512037	0.125877	0.00826906
		B_OTU390	Bacteria	unclassified	unclassified	unclassified	unclassified	unclassified	0.185322	0.00995177	0.00364276
		B_OTU221	Bacteria	Proteobacteria	Betaproteobacteria	unclassified	unclassified	unclassified	0.0323539	0.128115	0.000319928
		B_OTU708	Bacteria	Proteobacteria	Alphaproteobacteria	Sphingomonadales	unclassified	unclassified	0.0632978	0.0818811	0.00421769
		B_OTU344	Bacteria	Actinobacteria	Actinobacteria	Actinomycetales	Microbacteriaceae	Agromyces	0.0876529	0.0824998	0.0049736
		B_OTU571	Bacteria	Bacteroidetes	Flavobacteriia	Flavobacteriales	Flavobacteriaceae	unclassified	0.0787422	0.0844949	0.0708585
		B_OTU2427	Bacteria	Proteobacteria	Alphaproteobacteria	Sphingomonadales	Sphingomonadaceae	Sphingobium	0.00363639	0.135801	0.0482744
		B_OTU473	Bacteria	Proteobacteria	Alphaproteobacteria	Sphingomonadales	Sphingomonadaceae	Sphingomonas	0.0101875	0.116299	0.0999408
		B_OTU169	Bacteria	Actinobacteria	Actinobacteria	Actinomycetales	Demequinaceae	Demequina	0.0184279	0.120284	0.000367339
		B_OTU387	Bacteria	Bacteroidetes	Sphingobacteriia	Sphingobacteriales	Chitinophagaceae	Terrimonas	0.0593613	0.074305	0.0100443
		B_OTU941	Bacteria	Actinobacteria	Actinobacteria	Actinomycetales	Micromonosporaceae	Dactylosporangium	0.0808412	0.0660607	0.00293268
		B_OTU249	Bacteria	Proteobacteria	Alphaproteobacteria	Sphingomonadales	Sphingomonadaceae	unclassified	0.0314752	0.0904229	0.0150844
		B_OTU374	Bacteria	Proteobacteria	Deltaproteobacteria	Myxococcales	Nannocystaceae	unclassified	0.0843193	0.0518666	0.00689599
		B_OTU453	Bacteria	Proteobacteria	Alphaproteobacteria	Rhizobiales	Methylobacteriaceae	Microvirga	0.0753135	0.0739627	0.00112715
		B_OTU2926	Bacteria	Proteobacteria	Gammaproteobacteria	Pseudomonadales	Pseudomonadaceae	Cellvibrio	0.109993	0.0328902	0.131235
		B_OTU2304	Bacteria	Proteobacteria	Betaproteobacteria	Burkholderiales	Comamonadaceae	unclassified	0.0064959	0.0869877	0.218626
		B_OTU485	Bacteria	Proteobacteria	Betaproteobacteria	Burkholderiales	Oxalobacteraceae	Telluria	0.0126441	0.112588	0.0721725
		B_OTU381	Bacteria	Firmicutes	Bacilli	Bacillales	Alicyclobacillaceae	Tumebacillus	0.0667113	0.0700196	0.00994038
		B_OTU433	Bacteria	Actinobacteria	Actinobacteria	Actinomycetales	Microbacteriaceae	Humibacter	0.0546651	0.0597213	0.00541101
		B_OTU658	Bacteria	Acidobacteria	Acidobacteria_Gp5	Gp5	unclassified	unclassified	0.119192	0.0235115	0.00236304
		B_OTU1413	Bacteria	Verrucomicrobia	Subdivision3	unclassified	unclassified	unclassified	0.133166	0.0259073	0.000410443
		B_OTU131	Bacteria	Proteobacteria	Alphaproteobacteria	Rhizobiales	Xanthobacteraceae	Pseudolabrys	0.0616416	0.066296	0.00300102
		B_OTU388	Bacteria	Actinobacteria	Actinobacteria	Actinomycetales	Pseudonocardiaceae	Pseudonocardia	0.0411437	0.0536375	0.0976062
		B_OTU500	Bacteria	Acidobacteria	Acidobacteria_Gp10	Gp10	unclassified	unclassified	0.0905725	0.046471	0.00264057
		B_OTU3344	Bacteria	Proteobacteria	Alphaproteobacteria	unclassified	unclassified	unclassified	0.0466288	0.0831313	0.0118785
		B_OTU174	Bacteria	Acidobacteria	Acidobacteria_Gp4	Gp4	unclassified	unclassified	0.000513325	0.121788	0.00340815
		B_OTU227	Bacteria	Proteobacteria	Alphaproteobacteria	Rhizobiales	Bradyrhizobiaceae	Rhodopseudomonas	0.0138864	0.110256	0.00704297
		B_OTU435	Bacteria	unclassified	unclassified	unclassified	unclassified	unclassified	0.00547321	0.0798888	0.00778789
		B_OTU171	Bacteria	Proteobacteria	Gammaproteobacteria	Xanthomonadales	Xanthomonadaceae	unclassified	0.028871	0.0927177	0.00398069
		B_OTU143	Bacteria	Proteobacteria	Gammaproteobacteria	unclassified	unclassified	unclassified	0.0168987	0.0788557	0.150779
		B_OTU287	Bacteria	Proteobacteria	Alphaproteobacteria	Alphaproteobacteria_incertae_sedis	Rhizomicrobium	unclassified	0.102411	0.0216788	0
		B_OTU342	Bacteria	Proteobacteria	Gammaproteobacteria	Xanthomonadales	Sinobacteraceae	Steroidobacter	0.0673141	0.03986	0.0251359
		B_OTU604	Bacteria	Firmicutes	Clostridia	Clostridiales	Clostridiaceae_1	Clostridium_sensu_stricto	0.0460666	0.0603286	0.0644659
		B_OTU361	Bacteria	Bacteroidetes	Sphingobacteriia	Sphingobacteriales	Chitinophagaceae	Niastella	0.0344731	0.0807213	0.0385749
		B_OTU363	Bacteria	Proteobacteria	Alphaproteobacteria	Sphingomonadales	unclassified	unclassified	0.0273871	0.0558641	0.0118024
		B_OTU369	Bacteria	Proteobacteria	Alphaproteobacteria	Rhizobiales	Hyphomicrobiaceae	unclassified	0.0763378	0.0408276	0.00255943
		B_OTU282	Bacteria	Bacteroidetes	Cytophagia	Cytophagales	Cytophagaceae	Dyadobacter	0.000584259	0.0788176	0.0972516
		B_OTU530	Bacteria	unclassified	unclassified	unclassified	unclassified	unclassified	0.0576111	0.0390632	0.00154463
		B_OTU1005	Bacteria	Firmicutes	Bacilli	Bacillales	Paenibacillaceae_1	Paenibacillus	0.0113123	0.0467439	0.140472
		B_OTU112	Bacteria	Proteobacteria	Alphaproteobacteria	Caulobacterales	Caulobacteraceae	Asticcacaulis	0.00442277	0.0987114	0.0209974
		B_OTU277	Bacteria	Proteobacteria	Alphaproteobacteria	Caulobacterales	Caulobacteraceae	unclassified	0.0048032	0.0953733	0.00772158
		B_OTU712	Bacteria	Proteobacteria	Alphaproteobacteria	Rhizobiales	unclassified	unclassified	0.05181	0.0535723	0.00383914
		B_OTU434	Bacteria	Planctomycetes	Planctomycetia	Planctomycetales	Planctomycetaceae	Blastopirellula	0.0033059	0.0948821	0.01172
		B_OTU699	Bacteria	Verrucomicrobia	Subdivision3	unclassified	unclassified	unclassified	0.0788643	0.0279983	0.00111236
		B_OTU385	Bacteria	Proteobacteria	Alphaproteobacteria	Rhizobiales	unclassified	unclassified	0.0255175	0.0697865	0.0209821
		B_OTU258	Bacteria	Firmicutes	Bacilli	Bacillales	Bacillaceae_2	Terribacillus	0.0332505	0.0596068	0.0157188
		B_OTU1189	Bacteria	Proteobacteria	Alphaproteobacteria	Rhizobiales	Hyphomicrobiaceae	Devosia	0.0218219	0.0675491	0.00325718
		B_OTU478	Bacteria	Actinobacteria	Actinobacteria	Actinomycetales	Microbacteriaceae	Agromyces	0.044979	0.0418034	0.00488003
		B_OTU430	Bacteria	Proteobacteria	Alphaproteobacteria	Rhizobiales	Xanthobacteraceae	Pseudolabrys	0.0284407	0.0624438	0.00622429
		B_OTU336	Bacteria	Actinobacteria	Actinobacteria	Acidimicrobiales	unclassified	unclassified	0.0500555	0.0365927	0.0038998
		B_OTU590	Bacteria	unclassified	unclassified	unclassified	unclassified	unclassified	0.0378954	0.0365804	0.000817304
		B_OTU370	Bacteria	Proteobacteria	Alphaproteobacteria	Rhizobiales	Hyphomicrobiaceae	Hyphomicrobium	0.0356256	0.0535538	0.00115594
		B_OTU419	Bacteria	Proteobacteria	Alphaproteobacteria	Rhizobiales	Rhizobiales_incertae_sedis	Bauldia	0.0092616	0.0805396	0.00280909
		B_OTU3492	Bacteria	Proteobacteria	Alphaproteobacteria	Rhizobiales	Methylobacteriaceae	Microvirga	0.0489687	0.0381465	0.000370785
		B_OTU488	Bacteria	Actinobacteria	Actinobacteria	Actinomycetales	Microbacteriaceae	Amnibacterium	0.0106296	0.0719426	0.0107927
		B_OTU458	Bacteria	Proteobacteria	Deltaproteobacteria	Bdellovibrionales	Bacteriovoracaceae	Peredibacter	0.0444881	0.0487837	0.00913982
		B_OTU296	Bacteria	Proteobacteria	unclassified	unclassified	unclassified	unclassified	0.0411526	0.0234411	0
		B_OTU517	Bacteria	Bacteroidetes	Sphingobacteriia	Sphingobacteriales	Chitinophagaceae	Chitinophaga	0.00819411	0.0561011	0.0776476
		B_OTU1228	Bacteria	Acidobacteria	Acidobacteria_Gp6	Gp6	unclassified	unclassified	0.00246392	0.0580063	0.0016505
		B_OTU1004	Bacteria	Proteobacteria	Alphaproteobacteria	Rhizobiales	Hyphomicrobiaceae	Devosia	0.00610825	0.0688898	0.0142081
		B_OTU308	Bacteria	Actinobacteria	Actinobacteria	unclassified	unclassified	unclassified	0.0153829	0.0603955	0.00523222
		B_OTU1193	Bacteria	Proteobacteria	Betaproteobacteria	Burkholderiales	Oxalobacteraceae	Herbaspirillum	0.0120894	0.0616381	0.00338423
		B_OTU2299	Bacteria	Proteobacteria	Alphaproteobacteria	Rhizobiales	Hyphomicrobiaceae	Filomicrobium	0.0308122	0.0394269	0.00454612
		B_OTU681	Bacteria	Acidobacteria	Acidobacteria_Gp6	Gp6	unclassified	unclassified	0.00276484	0.0364917	0.00145143
		B_OTU480	Bacteria	Verrucomicrobia	Subdivision3	unclassified	unclassified	unclassified	0.0539127	0.0109695	0.000491961
		B_OTU784	Bacteria	Firmicutes	Bacilli	Bacillales	Paenibacillaceae_1	Paenibacillus	0.0368779	0.0318239	0.00708205
		B_OTU626	Bacteria	Proteobacteria	Deltaproteobacteria	Myxococcales	unclassified	unclassified	0.0300684	0.0399966	0.00936548
		B_OTU1315	Bacteria	Actinobacteria	Actinobacteria	Actinomycetales	Sporichthyaceae	Sporichthya	0.0365312	0.0315043	0.00487045
		B_OTU1407	Bacteria	unclassified	unclassified	unclassified	unclassified	unclassified	0.00752871	0.0329112	0.00313552
		B_OTU466	Bacteria	Actinobacteria	Actinobacteria	Acidimicrobiales	unclassified	unclassified	0.0288647	0.0355887	0.00115201
		B_OTU1779	Bacteria	Proteobacteria	Alphaproteobacteria	Sphingomonadales	Sphingomonadaceae	unclassified	0.00932351	0.050437	0.0120862
		B_OTU392	Bacteria	Proteobacteria	Alphaproteobacteria	Sphingomonadales	Erythrobacteraceae	Porphyrobacter	0.0102987	0.0601518	0.00242465
		B_OTU722	Bacteria	Planctomycetes	Planctomycetia	Planctomycetales	Planctomycetaceae	Pirellula	0.00451642	0.0477689	0.00134532
		B_OTU356	Bacteria	Proteobacteria	Alphaproteobacteria	Caulobacterales	Caulobacteraceae	Caulobacter	0.00160649	0.015542	0.183081
		B_OTU922	Bacteria	Planctomycetes	Planctomycetia	Planctomycetales	Planctomycetaceae	unclassified	8.0575e-05	0.0497828	0.000648091
		B_OTU793	Bacteria	Proteobacteria	Alphaproteobacteria	Sphingomonadales	Sphingomonadaceae	Sphingosinicella	0.0135272	0.0411241	0.00657942
		B_OTU934	Bacteria	Acidobacteria	Acidobacteria_Gp6	Gp6	unclassified	unclassified	0.00155159	0.0473717	0.00198572
		B_OTU813	Bacteria	Proteobacteria	Deltaproteobacteria	unclassified	unclassified	unclassified	0.0192061	0.0272035	0.0025955
		B_OTU621	Bacteria	Proteobacteria	Alphaproteobacteria	Sphingomonadales	Sphingomonadaceae	Sphingomonas	0.00196063	0.0295652	0.0834229
		B_OTU848	Bacteria	Proteobacteria	Alphaproteobacteria	Rhizobiales	Hyphomicrobiaceae	Devosia	0.00365042	0.0531151	0.00165232
		B_OTU1180	Bacteria	Actinobacteria	Actinobacteria	Acidimicrobiales	Acidimicrobiaceae	Ilumatobacter	0.030818	0.0228002	0.00915087
		B_OTU623	Bacteria	Proteobacteria	unclassified	unclassified	unclassified	unclassified	0.010887	0.0425574	0.00665533
		B_OTU424	Bacteria	Proteobacteria	Alphaproteobacteria	Rhizobiales	Rhizobiales_incertae_sedis	Bauldia	0.031802	0.0210391	0.00147673
		B_OTU508	Bacteria	Verrucomicrobia	Verrucomicrobiae	Verrucomicrobiales	Verrucomicrobiaceae	Luteolibacter	0	0.051549	0.00462458
		B_OTU352	Bacteria	Proteobacteria	Alphaproteobacteria	Rhodospirillales	Rhodospirillaceae	unclassified	0.0108526	0.0212551	0.0762054
		B_OTU1546	Bacteria	Acidobacteria	Acidobacteria_Gp6	Gp6	unclassified	unclassified	0.001551	0.0369469	0.00245616
		B_OTU959	Bacteria	Proteobacteria	Deltaproteobacteria	unclassified	unclassified	unclassified	0.0175227	0.0319883	0.017918
		B_OTU1347	Bacteria	Proteobacteria	Alphaproteobacteria	Caulobacterales	Caulobacteraceae	unclassified	0.00380978	0.0312595	0.039163
		B_OTU1102	Bacteria	Proteobacteria	Gammaproteobacteria	Xanthomonadales	unclassified	unclassified	0.0268708	0.0193234	0.00765425
		B_OTU769	Bacteria	Proteobacteria	Alphaproteobacteria	Rhizobiales	Phyllobacteriaceae	unclassified	0.00991144	0.0356457	0
		B_OTU1108	Bacteria	Proteobacteria	unclassified	unclassified	unclassified	unclassified	0.0147024	0.030706	0
		B_OTU2715	Bacteria	Proteobacteria	Alphaproteobacteria	Rhizobiales	unclassified	unclassified	0.0106365	0.0339815	0.00248184
		B_OTU767	Bacteria	Acidobacteria	Acidobacteria_Gp10	Gp10	unclassified	unclassified	0.0107768	0.0286879	0.00181384
		B_OTU683	Bacteria	Verrucomicrobia	Opitutae	Opitutales	Opitutaceae	Opitutus	0	0.0418364	0.00562542
		B_OTU995	Bacteria	Acidobacteria	Acidobacteria_Gp3	Candidatus_Solibacter	unclassified	unclassified	0.0189905	0.0167671	0
		B_OTU682	Bacteria	Proteobacteria	Alphaproteobacteria	Rhizobiales	Bradyrhizobiaceae	Afipia	0.000583726	0.0321972	0.0445608
		B_OTU3180	Bacteria	Proteobacteria	Alphaproteobacteria	Rhizobiales	Phyllobacteriaceae	unclassified	0.00719993	0.0294174	0.00124794
		B_OTU725	Bacteria	Actinobacteria	Actinobacteria	Acidimicrobiales	Iamiaceae	Iamia	0.00965024	0.025688	0.00877975
		B_OTU1950	Bacteria	Proteobacteria	Alphaproteobacteria	Rhizobiales	unclassified	unclassified	0.0105732	0.0225801	0.000233516
		B_OTU811	Bacteria	Proteobacteria	Deltaproteobacteria	unclassified	unclassified	unclassified	0.0104232	0.0222537	0.000443475
		B_OTU1566	Bacteria	unclassified	unclassified	unclassified	unclassified	unclassified	0.00144212	0.0185611	0.00212482
		B_OTU1149	Bacteria	Actinobacteria	Actinobacteria	unclassified	unclassified	unclassified	0.0127438	0.0192135	0
		B_OTU584	Bacteria	Proteobacteria	Alphaproteobacteria	Rhodospirillales	unclassified	unclassified	0.00945946	0.0207251	0.00341124
		B_OTU2473	Bacteria	Proteobacteria	Alphaproteobacteria	Rhizobiales	Beijerinckiaceae	unclassified	0.00828723	0.0236325	0.00160239
		B_OTU909	Bacteria	Proteobacteria	Alphaproteobacteria	Sphingomonadales	Sphingomonadaceae	unclassified	0.00180707	0.0263672	0.0111835
		B_OTU1597	Bacteria	unclassified	unclassified	unclassified	unclassified	unclassified	0.000693201	0.0217329	0.000745252
		B_OTU674	Bacteria	Planctomycetes	Planctomycetia	Planctomycetales	Planctomycetaceae	Pirellula	0.00060497	0.0329596	0
		B_OTU1148	Bacteria	Firmicutes	Bacilli	Bacillales	Paenibacillaceae_1	Paenibacillus	0.00766193	0.0190154	0.0024616
		B_OTU1002	Bacteria	Bacteroidetes	Sphingobacteriia	Sphingobacteriales	Sphingobacteriaceae	Pedobacter	0.00149277	0.0233972	0.0117533
		B_OTU1886	Bacteria	Actinobacteria	Actinobacteria	Acidimicrobiales	Acidimicrobiaceae	Ilumatobacter	0.00692461	0.0205936	0.00024598
		B_OTU654	Bacteria	Proteobacteria	Alphaproteobacteria	Rhodospirillales	Acetobacteraceae	Roseomonas	0.00563621	0.0181837	0.0141008
		B_OTU1220	Bacteria	Acidobacteria	Acidobacteria_Gp6	Gp6	unclassified	unclassified	0.00101145	0.0174153	0.000463516
		B_OTU452	Bacteria	Proteobacteria	Deltaproteobacteria	unclassified	unclassified	unclassified	0.00956287	0.0120201	0
		B_OTU903	Bacteria	Actinobacteria	Actinobacteria	Acidimicrobiales	Acidimicrobineae_incertae_sedis	Aciditerrimonas	0.0166017	0.0102054	0.00164177
		B_OTU2877	Bacteria	Firmicutes	Bacilli	Bacillales	Paenibacillaceae_1	Paenibacillus	0.0069429	0.0167072	0.00686131
		B_OTU1182	Bacteria	Chloroflexi	Caldilineae	Caldilineales	Caldilineaceae	Litorilinea	0.00250067	0.0139717	0.000164081
		B_OTU1150	Bacteria	Planctomycetes	Planctomycetia	Planctomycetales	Planctomycetaceae	unclassified	0.000599387	0.0200968	0.00116497
		B_OTU1454	Bacteria	Proteobacteria	Alphaproteobacteria	Caulobacterales	Caulobacteraceae	Brevundimonas	0.00118337	0.0196134	0.00559473
		B_OTU1250	Bacteria	unclassified	unclassified	unclassified	unclassified	unclassified	0.000929006	0.0169853	0.00209383
		B_OTU1930	Bacteria	Chloroflexi	Thermomicrobia	unclassified	unclassified	unclassified	0.00258364	0.0119726	0.00191391
		B_OTU1104	Bacteria	unclassified	unclassified	unclassified	unclassified	unclassified	0.0021887	0.0171827	0
		B_OTU2253	Bacteria	Chloroflexi	Caldilineae	Caldilineales	Caldilineaceae	Litorilinea	0.0022613	0.0126067	0.00127816
		B_OTU3036	Bacteria	Proteobacteria	Alphaproteobacteria	Rhizobiales	unclassified	unclassified	0.00190964	0.01554	0.00142534
		B_OTU996	Bacteria	Verrucomicrobia	Verrucomicrobiae	Verrucomicrobiales	Verrucomicrobiaceae	Luteolibacter	0	0.0166722	0.000287175
		B_OTU2928	Bacteria	Verrucomicrobia	Opitutae	Opitutales	Opitutaceae	Opitutus	6.85215e-05	0.00938395	0.000987721
		B_OTU2646	Bacteria	Planctomycetes	Planctomycetia	Planctomycetales	Planctomycetaceae	unclassified	0.00037246	0.011395	0.000287029
		B_OTU2688	Bacteria	Acidobacteria	Acidobacteria_Gp6	Gp6	unclassified	unclassified	0.000595923	0.00765268	0.000319928
		B_OTU1751	Bacteria	Verrucomicrobia	Verrucomicrobiae	Verrucomicrobiales	Verrucomicrobiaceae	Verrucomicrobium	0.000403879	0.00901404	0.000328163
		B_OTU2463	Bacteria	unclassified	unclassified	unclassified	unclassified	unclassified	6.06036e-05	0.00585666	0
		A_OTU2	Archaea	Thaumarchaeota	Nitrososphaerales	Nitrososphaerales	Nitrososphaeraceae	Nitrososphaera	11.4973	20.9101	13.436
		A_OTU6	Archaea	Thaumarchaeota	Nitrososphaerales	Nitrososphaerales	Nitrososphaeraceae	Nitrososphaera	6.1335	9.55134	13.0262
		A_OTU5554	Archaea	Thaumarchaeota	Nitrososphaerales	Nitrososphaerales	Nitrososphaeraceae	Nitrososphaera	2.00664	0.929092	1.20202
		A_OTU13	Archaea	Euryarchaeota	Methanobacteria	Methanobacteriales	Methanobacteriaceae	Methanobacterium	0.158164	0.477623	0.00242398
		A_OTU42	Archaea	Thaumarchaeota	Nitrososphaerales	Nitrososphaerales	Nitrososphaeraceae	Nitrososphaera	0.313345	0.304767	0.297066
		A_OTU76	Archaea	Euryarchaeota	Methanomicrobia	Methanosarcinales	Methanosarcinaceae	Methanosarcina	0.131671	0.279731	0.105389
		A_OTU3263	Archaea	Thaumarchaeota	Nitrososphaerales	Nitrososphaerales	Nitrososphaeraceae	Nitrososphaera	0.0103555	0.0320012	0.0104453
		F_OTU14	Fungi	Ascomycota	unclassified	unclassified	unclassified	unclassified	0.116173	6.25535	0.312158
		F_OTU65	Fungi	unclassified	unclassified	unclassified	unclassified	unclassified	0.0929799	2.79647	0.05258
		F_OTU31	Fungi	Ascomycota	Eurotiomycetes	Onygenales	Onygenaceae	Chrysosporium	0.1446	1.4668	0.0127079
		F_OTU39	Fungi	Ascomycota	Sordariomycetes	Sordariales	Chaetomiaceae	Trichocladium	1.81295	0.224395	0.0278042
		F_OTU212	Fungi	unclassified	unclassified	unclassified	unclassified	unclassified	0.00935231	0.997135	0.125049
		F_OTU54	Fungi	Ascomycota	Sordariomycetes	Xylariales	Xylariales_fam_Incertae_sedis	Monographella	0.329485	1.13462	0.146921
		F_OTU55	Fungi	unclassified	unclassified	unclassified	unclassified	unclassified	0.329276	0.377085	0.000495705
		F_OTU69	Fungi	Ascomycota	Sordariomycetes	Hypocreomycetidae_ord_Incertae_sedis	Plectosphaerellaceae	Gibellulopsis	0.1941	0.33558	0.00201025
		F_OTU1177	Fungi	Ascomycota	Dothideomycetes	Capnodiales	Davidiellaceae	Cladosporium	0.159052	0.173123	0.448978
		F_OTU542	Fungi	unclassified	unclassified	unclassified	unclassified	unclassified	0.00382115	0.209506	0.0322838
	Endosphere (7 OTUs)
		B_OTU19	Bacteria	unclassified	unclassified	unclassified	unclassified	unclassified	0	0.00026467	11.4298
		B_OTU33	Bacteria	unclassified	unclassified	unclassified	unclassified	unclassified	0	0.00262234	4.22431
		B_OTU45	Bacteria	Proteobacteria	unclassified	unclassified	unclassified	unclassified	0	7.94691e-05	5.55874
		B_OTU138	Bacteria	Bacteroidetes	Sphingobacteriia	Sphingobacteriales	Chitinophagaceae	Chitinophaga	0.00683112	0.167764	0.537586
		B_OTU940	Bacteria	unclassified	unclassified	unclassified	unclassified	unclassified	0	0	0.0756478
		B_OTU1307	Bacteria	Proteobacteria	Gammaproteobacteria	Enterobacteriales	Enterobacteriaceae	Citrobacter	0.00617304	0.0188524	0.808691
		B_OTU1826	Bacteria	unclassified	unclassified	unclassified	unclassified	unclassified	0	0.000128872	0.0895712
		F_OTU295	Fungi	Ascomycota	Dothideomycetes	Pleosporales	Pleosporaceae	Alternaria	0	0.0026	0.659
	Bulk soil (33 OTUs)
		B_OTU28	Bacteria	Proteobacteria	Betaproteobacteria	Burkholderiales	unclassified	unclassified	2.12923	0.0572954	0.0147482
		B_OTU87	Bacteria	Proteobacteria	Alphaproteobacteria	unclassified	unclassified	unclassified	0.345409	0.142884	0.00679335
		B_OTU135	Bacteria	Proteobacteria	Deltaproteobacteria	unclassified	unclassified	unclassified	0.423006	0.0965742	0.00293021
		B_OTU85	Bacteria	Actinobacteria	Actinobacteria	Actinomycetales	Nocardioidaceae	Kribbella	0.184762	0.206025	0.0319122
		B_OTU142	Bacteria	Proteobacteria	Betaproteobacteria	unclassified	unclassified	unclassified	0.0899965	0.10654	0.00170121
		B_OTU2025	Bacteria	Firmicutes	Bacilli	Bacillales	Bacillaceae_1	Bacillus	0.0968772	0.142507	0.0228718
		B_OTU181	Bacteria	Proteobacteria	Alphaproteobacteria	Rhodospirillales	Rhodospirillaceae	unclassified	0.0920866	0.0500981	0.00461597
		B_OTU357	Bacteria	Verrucomicrobia	Subdivision3	unclassified	unclassified	unclassified	0.180309	0.00929069	0.000443475
		B_OTU167	Bacteria	Proteobacteria	Alphaproteobacteria	Rhodospirillales	unclassified	unclassified	0.0965454	0.075602	0.0105322
		B_OTU702	Bacteria	Proteobacteria	Gammaproteobacteria	Xanthomonadales	unclassified	unclassified	0.104141	0.0308378	0.0113263
		B_OTU301	Bacteria	Firmicutes	Clostridia	Clostridiales	Clostridiaceae_1	Clostridium_sensu_stricto	0.0486711	0.0891688	0.00243805
		B_OTU234	Bacteria	Actinobacteria	Actinobacteria	Solirubrobacterales	Solirubrobacteraceae	Solirubrobacter	0.0867746	0.0275642	0.00228726
		B_OTU317	Bacteria	Proteobacteria	Alphaproteobacteria	Rhizobiales	Hyphomicrobiaceae	Pedomicrobium	0.039551	0.0523495	0.00416027
		B_OTU1158	Bacteria	Proteobacteria	Gammaproteobacteria	Xanthomonadales	Sinobacteraceae	Steroidobacter	0.0625437	0.0268437	0.00504865
		B_OTU210	Bacteria	Proteobacteria	Gammaproteobacteria	Enterobacteriales	Enterobacteriaceae	Escherichia/Shigella	0.00934194	0.0296482	0.111081
		B_OTU464	Bacteria	Acidobacteria	Acidobacteria_Gp5	Gp5	unclassified	unclassified	0.0714818	0.0122941	0.00287936
		B_OTU729	Bacteria	Firmicutes	Bacilli	Bacillales	Paenibacillaceae_1	Brevibacillus	0.0497247	0.0288551	0.0131222
		B_OTU1462	Bacteria	Firmicutes	Bacilli	Bacillales	Bacillaceae_1	Bacillus	0.0341545	0.0282477	0.00447745
		B_OTU2049	Bacteria	Proteobacteria	Deltaproteobacteria	Myxococcales	Cystobacteraceae	Cystobacter	0.0651708	0.015097	0.00116959
		B_OTU1003	Bacteria	Firmicutes	Bacilli	Bacillales	Bacillaceae_2	unclassified	0.0422408	0.022833	0.00742142
		B_OTU2138	Bacteria	Proteobacteria	Alphaproteobacteria	Rhizobiales	Xanthobacteraceae	Pseudolabrys	0.0466179	0.00808382	0.00142926
		B_OTU1635	Bacteria	Firmicutes	Bacilli	Bacillales	Bacillaceae_2	unclassified	0.0332673	0.0220848	0.00205222
		B_OTU589	Bacteria	Firmicutes	Bacilli	Bacillales	Thermoactinomycetaceae_2	Planifilum	0.029277	0.021258	0.00287238
		B_OTU2061	Bacteria	Actinobacteria	Actinobacteria	Solirubrobacterales	unclassified	unclassified	0.0425581	0.0102492	0.000734678
		B_OTU1436	Bacteria	Firmicutes	Bacilli	Bacillales	Planococcaceae	unclassified	0.0201631	0.0210314	0.00407306
		B_OTU2766	Bacteria	unclassified	unclassified	unclassified	unclassified	unclassified	0.022822	0.0210518	0
		B_OTU861	Bacteria	Actinobacteria	Actinobacteria	Solirubrobacterales	Conexibacteraceae	Conexibacter	0.0215046	0.00724807	0.00108045
		B_OTU1830	Bacteria	unclassified	unclassified	unclassified	unclassified	unclassified	0.0356591	0.00487159	0.000614951
		B_OTU1171	Bacteria	Proteobacteria	Deltaproteobacteria	Myxococcales	Polyangiaceae	Sorangium	0.0293921	0.0058427	0
		B_OTU1667	Bacteria	Proteobacteria	Gammaproteobacteria	Xanthomonadales	Sinobacteraceae	Steroidobacter	0.0245077	0.00460936	0.00928885
		B_OTU3498	Bacteria	unclassified	unclassified	unclassified	unclassified	unclassified	0.0202672	0.00472325	0.000282436
		B_OTU1580	Bacteria	unclassified	unclassified	unclassified	unclassified	unclassified	0.0242418	0.00127964	0
		B_OTU1881	Bacteria	Actinobacteria	Actinobacteria	Gaiellales	Gaiellaceae	Gaiella	0.0132384	0.0039031	0.000706091
